# Supplementary material for: Genomic insights into the population structure and genetic diversity of Ugandan indigenous cattle
Source: Anim Genet. 2025 Oct 27;56(6):e70050. doi: 10.1111/age.70050 (PMC12559783; doi:10.1111/age.70050)
Supplement: Supplementary file 3 — Table S1. [file AGE-56-0-s013.xlsx]

## Sheet: S_Table-1_Summary_stats
		Breed-level summary statistics of the cattle whole-genome sequences
	S/N	Breed	Breed_code	Location	Location_code	Type	Source	Accession	Animals (n)	Reads -Mean	Reads -Range	Mapping _Mean	Mapping _Range	Coverage_Mean	Coverage_Range	Depth_Mean	Depth_Range	SNP_Mean	SNP_Min	SNP_Max	Het/Hom	Ts/Tv	INDEL_Mean	INDEL_Min	INDEL_Max	Novel_variants (n)	Novel_variants (%)	Known_variants (n)	Known_variants (%)
	1	Ankole	ANK	Uganda (Western)	UGA	Bos indicus	This Study	PRJEB90914	19	223007785	196230992 - 246571572	99.5095	99.13 - 99.77	96.5065	94.99 - 97.53	12.597	11.17 - 13.81	9601274	9346013	10030195	0.192	2.26	1296995	1254931	1366332	4909032	15.9	25871954	84.1
	2	Karamojong	KJG	Uganda (Northern)	UGA	Bos indicus	This Study	PRJEB90914	11	231829276	204016420 - 263340010	99.2336	98.93 - 99.54	96.6845	95.55 - 97.89	13.04	11.58 - 14.65	11255505	10605258	11809490	0.235	2.26	1377633	1498874	1601363	4268143	14.2	25889146	85.8
	3	Nganda	NGA	Uganda (Central)	UGA	Bos indicus	This Study	PRJEB90914	27	224094122	198886152 - 271498548	98.33	69.86 - 99.74	96.4683	92.02 - 97.75	12.53	8.78 - 15.18	10036943	8880415	11156245	0.168	2.26	1340705	1144889	1499831	6582520	18.6	28804607	81.4
	4	Nkedi	NKD	Uganda (Eastern)	UGA	Bos indicus	This Study	PRJEB90914	19	223658023	196810348 - 275217750	99.41	98.95 - 99.72	96.6971	95.82 - 98.07	12.59	11.19 - 15.23	10989248	9913050	11783097	0.185	2.25	1413983	1315389	1541952	6373507	18.2	28561981	81.8
	5	Ntuku	NTK	Uganda (Western)	UGA	Bos indicus	This Study	PRJEB90914	19	216272107	196773594 - 244910050	98.4668	88.37 - 99.74	96.3354	95.34 - 97.11	12.103	10.65 - 13.24	10079206	9490726	10743488	0.179	2.24	1352620	1292008	1435596	5984269	18	27191644	82
	6	Boran	BRN	Africa	AFR	Bos indicus	Public, ENA	PRJNA312138	9	147438433	139939208 - 160781067	98.93	97.48 - 99.43	98.74	98.67 - 98.97	10.66	10.17 - 11.39	12992278	12615353	14679499	0.359	2.31	1754044	1722127	1904440	2767150	9.2	27360554	90.8
	7	Dhanni	DHN	Asia	ASN	Bos indicus	Public, ENA	PRJNA658727	8	129218729	102397677 - 152233717	99.11	97.67 - 99.83	98.29	98.08 - 98.44	12.02	10.92 - 15.39	15350613	14556273	15996877	0.351	2.32	2038027	1914058	2171202	4773042	14.8	27414666	85.2
	8	Deep Red	DRD	Europe	EUR	Bos taurus	Public, ENA	PRJEB56301	8	231166146	198533322 - 335971238	99.45	99.04 - 99.75	98.67	98.56 - 98.77	11.55	9.709 - 18.582	5897671	6090746	6461513	0.333	2.25	966814	905726	1080905	1637862	11.1	13156616	88.9
	9	Fulani	FLN	Africa	AFR	Bos indicus	Public, ENA	PRJNA858239	9	111164846	99843033 - 118789125	99.35	98.57 - 99.72	98.33	97.72 - 98.66	10.86	9.568 - 11.522	12302791	12997405	15189213	0.324	2.23	1715886	1540033	1993693	3860739	11.8	28836124	88.2
	10	Gir	GIR	Asia	ASN	Bos indicus	Public, ENA	PRJNA277147	5	133712140	69344964 - 203861440	98.98	98.25 - 99.39	97.28	94.94 - 98.35	9.2	4.900 - 13.832	12728693	8652041	14682504	0.322	2.3	1625891	992982	1968216	2765107	10.5	23514034	89.5
	11	Groningen White Headed	GWH	Europe	EUR	Bos taurus	Public, ENA	PRJEB56301	8	220334611	188087296 - 265158440	99.32	98.88 - 99.70	98.72	98.61 - 98.84	10.65	9.185 - 12.169	5851902	5554097	6163180	0.418	2.24	924350	860322	1011426	1495237	11.4	11571341	88.6
	12	Holstein	HOL	Europe	EUR	Bos taurus	Public, ENA	PRJEB56301	5	242152941	169017260 - 299763974	99.49	99.27 - 99.74	97.73	93.93 - 98.80	9.7	4.474 - 13.510	5484898	3563426	6306882	0.367	2.24	859870	493594	1034051	1164956	9.6	10957704	90.4
	13	Kenana	KEN	Africa	AFR	Bos indicus	Public, ENA	PRJNA312138	9	151204757	147537116 - 154621974	99.18	98.81 - 99.48	98.73	98.64 - 98.78	11.03	10.85 - 11.27	13120101	12959281	13274501	0.317	2.32	1780162	1762490	1798534	3013017	9.4	29175864	90.6
	14	Muturu	MUT	Africa	AFR	Bos indicus	Public, ENA	PRJNA386202	9	107490783	93437863 - 120873453	98.35	97.49 - 99.24	97.31	96.31 - 98.17	8.65	6.736 - 10.563	5675181	5209527	5995721	0.262	2.27	805896	708630	883672	1623910	13.9	10032102	86.1
	15	Ndama	NDM	Africa	AFR	Bos indicus	Public, ENA	PRJNA312138	9	138951390	126544358 - 156386879	99.08	98.34 - 99.53	98.76	98.63 - 98.83	10.19	9.295 - 11.437	8024848	7757459	8273958	0.356	2.27	1193617	1147790	1231900	1767556	9.8	16330173	90.2
	16	Nelore	NEL	Asia	ASN	Bos indicus	Public, ENA	PRJNA277147	4	131902805	87643778 - 212040050	98.73	97.98 - 99.32	97.01	95.16 - 98.62	9.07	6.179 - 14.150	12602278	11553916	14003656	0.343	2.28	1625692	1469798	1772041	2435831	10.1	21656570	89.9
	17	Ogaden	OGN	Africa	AFR	Bos indicus	Public, ENA	PRJNA312138	9	148406723	133014650 - 156249974	98.97	98.49 - 99.36	98.71	98.59 - 98.79	10.73	9.612 - 11.377	13135540	12588996	13434181	0.313	2.32	1779692	1714157	1824791	2953022	9.2	28975549	90.8
	18	Yakutian_Cattle	YAK	Europe	EUR	Bos taurus	Public, ENA	PRJEB28185	5	171165817	166014463 - 178857277	99.76	99.56 - 99.83	98.24	96.33 - 98.76	12.07	11.75 - 12.45	6982599	6860512	7067307	0.398	2.268	1030713	997878	1055385	1786046	12.2	12912809	87.8
