# Supplementary material for: Genomic insights into the population structure and genetic diversity of Ugandan indigenous cattle
Source: Anim Genet. 2025 Oct 27;56(6):e70050. doi: 10.1111/age.70050 (PMC12559783; doi:10.1111/age.70050)
Supplement: Supplementary file 4 — Table S2. [file AGE-56-0-s005.xlsx]

## Sheet: S_Table-2_Uganda_sample_details
	Sample-specific ENA accession numbers and mapping statistics of the sequenced samples
	S/N	Bioproject	Accession number	Breed	Type	Breed_Code	Origin	Origin_code	Study_ID	Mapped_reads	Mapping_%	Duplication_%	Coverage_%	Mean_Depth	SNPs_n	INDELs_n
	1	PRJEB90914	ERS25076563	Karamojong	East African Shorthorn Zebu	KJG	Uganda	UGA	A01MK	207740704	98.93	0.286291	95.6476	11.771	11215007	1502609
	2	PRJEB90914	ERS25076564	Karamojong	East African Shorthorn Zebu	KJG	Uganda	UGA	A02MK	255864222	99.27	0.292403	97.5362	14.2743	11383569	1528873
	3	PRJEB90914	ERS25076565	Karamojong	East African Shorthorn Zebu	KJG	Uganda	UGA	A03MK	206843692	99.47	0.308589	95.8379	11.7538	10605258	1377633
	4	PRJEB90914	ERS25076566	Karamojong	East African Shorthorn Zebu	KJG	Uganda	UGA	A04MK	232194076	99.18	0.311478	96.458	13.0617	10906771	1432908
	5	PRJEB90914	ERS25076567	Karamojong	East African Shorthorn Zebu	KJG	Uganda	UGA	A05MK	236415156	99.51	0.318404	96.8877	13.2963	11053290	1467968
	6	PRJEB90914	ERS25076568	Karamojong	East African Shorthorn Zebu	KJG	Uganda	UGA	A06MK	263340010	98.96	0.299196	97.2887	14.649	11467281	1534270
	7	PRJEB90914	ERS25076569	Karamojong	East African Shorthorn Zebu	KJG	Uganda	UGA	A07MK	251211876	99.17	0.286729	97.1658	14.0378	11436864	1530423
	8	PRJEB90914	ERS25076570	Karamojong	East African Shorthorn Zebu	KJG	Uganda	UGA	A08MK	204016420	99.01	0.28319	95.5531	11.5798	11117932	1474474
	9	PRJEB90914	ERS25076571	Karamojong	East African Shorthorn Zebu	KJG	Uganda	UGA	A09MK	224971812	99.02	0.312218	96.1157	12.6892	11645758	1550187
	10	PRJEB90914	ERS25076572	Karamojong	East African Shorthorn Zebu	KJG	Uganda	UGA	A10MK	236415156	99.51	0.174332	97.8856	13.3747	11809490	1601363
	11	PRJEB90914	ERS25076573	Karamojong	East African Shorthorn Zebu	KJG	Uganda	UGA	A11MK	231108912	99.54	0.277435	97.1532	12.9694	11169335	1486911
	12	PRJEB90914	ERS25076574	Ntuku	Sanga	NTK	Uganda	UGA	K01MK	212895752	99.69	0.278025	96.6559	12.0196	10142296	1368516
	13	PRJEB90914	ERS25076575	Ntuku	Sanga	NTK	Uganda	UGA	K02MK	220916984	99.65	0.28821	96.7551	12.4713	10743488	1435596
	14	PRJEB90914	ERS25076576	Ntuku	Sanga	NTK	Uganda	UGA	K03MK	197101466	99.74	0.279597	95.8606	11.2541	9941197	1328774
	15	PRJEB90914	ERS25076577	Ntuku	Sanga	NTK	Uganda	UGA	K04MK	210539972	99.71	0.284301	96.4677	11.9397	9984722	1341885
	16	PRJEB90914	ERS25076578	Ntuku	Sanga	NTK	Uganda	UGA	K05MK	244910050	89.16	0.301795	96.5373	12.3924	9984709	1344376
	17	PRJEB90914	ERS25076579	Ntuku	Sanga	NTK	Uganda	UGA	K06MK	218239844	99.71	0.305027	96.4282	12.3593	10127919	1361600
	18	PRJEB90914	ERS25076580	Ntuku	Sanga	NTK	Uganda	UGA	K07MK	235050058	99.33	0.308535	96.5901	13.2444	10331857	1384895
	19	PRJEB90914	ERS25076581	Ntuku	Sanga	NTK	Uganda	UGA	K08MK	219427180	99.66	0.278428	96.8196	12.3945	10637985	1423194
	20	PRJEB90914	ERS25076582	Ntuku	Sanga	NTK	Uganda	UGA	K09MK	214045672	99.7	0.31809	96.1281	12.18	9954071	1337826
	21	PRJEB90914	ERS25076583	Ntuku	Sanga	NTK	Uganda	UGA	K10MK	210325800	88.37	0.27626	95.3384	10.6461	9999307	1326464
	22	PRJEB90914	ERS25076584	Ntuku	Sanga	NTK	Uganda	UGA	K11MK	215175398	99.64	0.29431	96.4467	12.1951	10155278	1361992
	23	PRJEB90914	ERS25076585	Ntuku	Sanga	NTK	Uganda	UGA	K12MK	220228192	99.61	0.289131	96.7357	12.3573	9490726	1292008
	24	PRJEB90914	ERS25076586	Ntuku	Sanga	NTK	Uganda	UGA	K13MK	232977722	99.6	0.286762	97.1082	13.0987	10204102	1387447
	25	PRJEB90914	ERS25076587	Ntuku	Sanga	NTK	Uganda	UGA	K14MK	218714982	99.55	0.325695	96.1591	12.4284	10162502	1363199
	26	PRJEB90914	ERS25076588	Ntuku	Sanga	NTK	Uganda	UGA	K15MK	199585920	99.37	0.287602	95.3864	11.3949	9697072	1294556
	27	PRJEB90914	ERS25076589	Ntuku	Sanga	NTK	Uganda	UGA	K16MK	196773594	99.59	0.286962	95.7968	11.2047	9826249	1313355
	28	PRJEB90914	ERS25076590	Ntuku	Sanga	NTK	Uganda	UGA	K17MK	209895630	99.6	0.29181	96.2915	11.8802	9836484	1319392
	29	PRJEB90914	ERS25076591	Ntuku	Sanga	NTK	Uganda	UGA	K18MK	221856740	99.66	0.30854	96.5418	12.5628	10154761	1362342
	30	PRJEB90914	ERS25076592	Ntuku	Sanga	NTK	Uganda	UGA	K19MK	210509072	99.53	0.287646	96.3244	11.9394	10130186	1352356
	31	PRJEB90914	ERS25076593	Nganda	Zenga	NGA	Uganda	UGA	L01MK	220628098	99.66	0.293382	96.6644	12.4865	10484437	1405883
	32	PRJEB90914	ERS25076594	Nganda	Zenga	NGA	Uganda	UGA	L02MK	246701666	99.62	0.273957	97.5892	13.8051	10381865	1400956
	33	PRJEB90914	ERS25076595	Nganda	Zenga	NGA	Uganda	UGA	L03MK	206535812	99.68	0.298946	95.9954	11.781	10000635	1331531
	34	PRJEB90914	ERS25076596	Nganda	Zenga	NGA	Uganda	UGA	L04MK	203948704	99.61	0.29496	96.0632	11.6194	9395247	1268854
	35	PRJEB90914	ERS25076597	Nganda	Zenga	NGA	Uganda	UGA	L05MK	228116178	99.62	0.287685	97.0138	12.8429	10022036	1337258
	36	PRJEB90914	ERS25076598	Nganda	Zenga	NGA	Uganda	UGA	L06MK	210173580	99.7	0.297996	96.1821	11.9644	10190002	1353692
	37	PRJEB90914	ERS25076599	Nganda	Zenga	NGA	Uganda	UGA	L07MK	235433516	99.63	0.327799	96.7842	13.259	10281144	1386030
	38	PRJEB90914	ERS25076600	Nganda	Zenga	NGA	Uganda	UGA	M01MK	234774174	99.71	0.270341	97.4121	13.1835	10241766	1354005
	39	PRJEB90914	ERS25076601	Nganda	Zenga	NGA	Uganda	UGA	M02MK	210934602	69.86	0.271546	92.0171	8.7752	8880415	1144889
	40	PRJEB90914	ERS25076602	Nganda	Zenga	NGA	Uganda	UGA	M03MK	227187122	99.64	0.296397	96.7775	12.821	9727083	1285484
	41	PRJEB90914	ERS25076603	Nganda	Zenga	NGA	Uganda	UGA	M04MK	206006974	95.16	0.269396	96.0114	11.1924	9305535	1224979
	42	PRJEB90914	ERS25076604	Nganda	Zenga	NGA	Uganda	UGA	M05MK	213999174	98.76	0.296585	96.2869	12.0386	9893664	1327563
	43	PRJEB90914	ERS25076605	Nganda	Zenga	NGA	Uganda	UGA	M06MK	258533968	99.64	0.279203	97.7537	14.4436	10548717	1402695
	44	PRJEB90914	ERS25076606	Nganda	Zenga	NGA	Uganda	UGA	M07MK	205125354	99.67	0.265392	96.5591	11.6271	10202756	1360418
	45	PRJEB90914	ERS25076607	Nganda	Zenga	NGA	Uganda	UGA	M08MK	271498548	99.67	0.320524	97.5992	15.177	10066744	1372279
	46	PRJEB90914	ERS25076608	Nganda	Zenga	NGA	Uganda	UGA	M09MK	224190398	99.74	0.317256	96.5829	12.7026	10013749	1341089
	47	PRJEB90914	ERS25076609	Nganda	Zenga	NGA	Uganda	UGA	M10MK	239734348	99.61	0.291752	97.3263	13.4597	10302138	1351795
	48	PRJEB90914	ERS25076610	Nganda	Zenga	NGA	Uganda	UGA	P01MK	217969966	99.68	0.311334	96.4144	12.3556	10304288	1371693
	49	PRJEB90914	ERS25076611	Nganda	Zenga	NGA	Uganda	UGA	P02MK	198886152	99.66	0.307422	95.4836	11.3874	9951837	1317526
	50	PRJEB90914	ERS25076612	Nganda	Zenga	NGA	Uganda	UGA	P03MK	214452292	99.69	0.343769	95.6365	12.2345	9138008	1229086
	51	PRJEB90914	ERS25076613	Nganda	Zenga	NGA	Uganda	UGA	P04MK	220782108	99.74	0.293019	96.6838	12.4851	10039667	1349186
	52	PRJEB90914	ERS25076614	Nganda	Zenga	NGA	Uganda	UGA	P05MK	265741000	99.39	0.326391	97.6242	14.8344	10093975	1389374
	53	PRJEB90914	ERS25076615	Nganda	Zenga	NGA	Uganda	UGA	P06MK	216401450	99.44	0.286946	96.2124	12.232	10098723	1350205
	54	PRJEB90914	ERS25076616	Nganda	Zenga	NGA	Uganda	UGA	P07MK	227212158	99.53	0.235246	97.4224	12.7413	11156245	1499831
	55	PRJEB90914	ERS25076617	Nganda	Zenga	NGA	Uganda	UGA	P08MK	218892318	99.64	0.31475	96.3595	12.4016	10323527	1377496
	56	PRJEB90914	ERS25076618	Nganda	Zenga	NGA	Uganda	UGA	P09MK	209511952	99.62	0.299964	96.1354	11.8794	10148447	1352070
	57	PRJEB90914	ERS25076619	Nganda	Zenga	NGA	Uganda	UGA	P10MK	217169684	99.54	0.329135	96.0535	12.3239	9804815	1313166
	58	PRJEB90914	ERS25076620	Ankole	Sanga	ANK	Uganda	UGA	S01MK	231950622	99.69	0.292562	97.097	13.0574	9549896	1283794
	59	PRJEB90914	ERS25076621	Ankole	Sanga	ANK	Uganda	UGA	S02MK	246409316	99.68	0.289969	97.4989	13.8119	9855551	1333073
	60	PRJEB90914	ERS25076622	Ankole	Sanga	ANK	Uganda	UGA	S03MK	200212212	99.39	0.315738	94.9938	11.4309	9426794	1276377
	61	PRJEB90914	ERS25076623	Ankole	Sanga	ANK	Uganda	UGA	S04MK	225539258	99.13	0.323436	96.0332	12.7418	9418963	1280933
	62	PRJEB90914	ERS25076624	Ankole	Sanga	ANK	Uganda	UGA	S05MK	246571572	99.22	0.293175	97.5283	13.7456	9577467	1299319
	63	PRJEB90914	ERS25076625	Ankole	Sanga	ANK	Uganda	UGA	S06MK	224122694	99.6	0.296569	96.789	12.6658	9596258	1305419
	64	PRJEB90914	ERS25076626	Ankole	Sanga	ANK	Uganda	UGA	S07MK	229467502	99.46	0.318403	96.6689	12.9255	9798490	1337056
	65	PRJEB90914	ERS25076627	Ankole	Sanga	ANK	Uganda	UGA	S08MK	244835922	99.36	0.290998	97.4166	13.7086	9409587	1287096
	66	PRJEB90914	ERS25076628	Ankole	Sanga	ANK	Uganda	UGA	S09MK	243726976	99.42	0.301087	97.2365	13.6716	9991576	1366332
	67	PRJEB90914	ERS25076629	Ankole	Sanga	ANK	Uganda	UGA	S10MK	196230992	99.42	0.271762	95.851	11.1727	9444484	1265308
	68	PRJEB90914	ERS25076630	Ankole	Sanga	ANK	Uganda	UGA	S11MK	226925628	99.43	0.276413	96.7367	12.7742	9745161	1313508
	69	PRJEB90914	ERS25076631	Ankole	Sanga	ANK	Uganda	UGA	S12MK	224602380	99.62	0.316529	96.562	12.6993	9479524	1262639
	70	PRJEB90914	ERS25076632	Ankole	Sanga	ANK	Uganda	UGA	S13MK	205636036	99.53	0.252014	96.6018	11.6446	9834810	1332559
	71	PRJEB90914	ERS25076633	Ankole	Sanga	ANK	Uganda	UGA	S14MK	226475622	99.43	0.321117	96.1031	12.8234	9509698	1267046
	72	PRJEB90914	ERS25076634	Ankole	Sanga	ANK	Uganda	UGA	S15MK	219240248	99.72	0.324214	96.1828	12.4749	9442790	1281782
	73	PRJEB90914	ERS25076635	Ankole	Sanga	ANK	Uganda	UGA	S16MK	237307688	99.38	0.278258	96.9655	13.2991	10030195	1351328
	74	PRJEB90914	ERS25076636	Ankole	Sanga	ANK	Uganda	UGA	S17MK	210333502	99.67	0.316806	95.8115	11.9822	9538900	1279311
	75	PRJEB90914	ERS25076637	Ankole	Sanga	ANK	Uganda	UGA	S18MK	198132324	99.76	0.292423	95.8086	11.3256	9428051	1265096
	76	PRJEB90914	ERS25076638	Ankole	Sanga	ANK	Uganda	UGA	S19MK	199427426	99.77	0.299245	95.7383	11.3917	9346013	1254931
	77	PRJEB90914	ERS25076639	Nkedi	East African Shorthorn Zebu	NKD	Uganda	UGA	T01MK	196810348	99.48	0.268484	95.8244	11.1925	10609961	1321813
	78	PRJEB90914	ERS25076640	Nkedi	East African Shorthorn Zebu	NKD	Uganda	UGA	T02MK	214299182	99.6	0.283371	96.5621	12.1046	11021180	1383706
	79	PRJEB90914	ERS25076641	Nkedi	East African Shorthorn Zebu	NKD	Uganda	UGA	T03MK	228604872	99.04	0.263537	96.7183	12.7896	11466311	1473103
	80	PRJEB90914	ERS25076642	Nkedi	East African Shorthorn Zebu	NKD	Uganda	UGA	T04MK	213888462	99.35	0.257356	96.8326	12.0253	10878288	1369364
	81	PRJEB90914	ERS25076643	Nkedi	East African Shorthorn Zebu	NKD	Uganda	UGA	T05MK	220752966	99.08	0.285621	96.2924	12.4173	10891695	1378386
	82	PRJEB90914	ERS25076644	Nkedi	East African Shorthorn Zebu	NKD	Uganda	UGA	T06MK	210166454	99.34	0.251674	96.678	11.8293	10930622	1384405
	83	PRJEB90914	ERS25076645	Nkedi	East African Shorthorn Zebu	NKD	Uganda	UGA	T07MK	208436494	99.59	0.255522	96.6308	11.771	10861931	1372927
	84	PRJEB90914	ERS25076646	Nkedi	East African Shorthorn Zebu	NKD	Uganda	UGA	T08MK	247263628	99.27	0.293986	96.9672	13.843	11330588	1447805
	85	PRJEB90914	ERS25076647	Nkedi	East African Shorthorn Zebu	NKD	Uganda	UGA	T09MK	211791908	99.7	0.257011	96.796	11.96	10520649	1349104
	86	PRJEB90914	ERS25076648	Nkedi	East African Shorthorn Zebu	NKD	Uganda	UGA	T10MK	275217750	98.95	0.258679	98.066	15.2333	11783097	1541952
	87	PRJEB90914	ERS25076649	Nkedi	East African Shorthorn Zebu	NKD	Uganda	UGA	T11MK	213170332	99.31	0.275878	96.1412	12.0411	10971355	1384197
	88	PRJEB90914	ERS25076650	Nkedi	East African Shorthorn Zebu	NKD	Uganda	UGA	T12MK	212548984	99.68	0.306294	96.176	12.0699	10742333	1389631
	89	PRJEB90914	ERS25076651	Nkedi	East African Shorthorn Zebu	NKD	Uganda	UGA	T13MK	239670428	99.26	0.316673	96.5529	13.4819	9913050	1315389
	90	PRJEB90914	ERS25076652	Nkedi	East African Shorthorn Zebu	NKD	Uganda	UGA	T14MK	209011942	99.59	0.25203	96.7096	11.7943	11015029	1396578
	91	PRJEB90914	ERS25076653	Nkedi	East African Shorthorn Zebu	NKD	Uganda	UGA	T15MK	213451308	99.69	0.286269	96.4328	12.1062	11042950	1454078
	92	PRJEB90914	ERS25076654	Nkedi	East African Shorthorn Zebu	NKD	Uganda	UGA	T16MK	246120862	99.06	0.282875	97.3826	13.7214	11354465	1486770
	93	PRJEB90914	ERS25076655	Nkedi	East African Shorthorn Zebu	NKD	Uganda	UGA	T17MK	247420078	99.51	0.30608	97.2654	13.8524	11244600	1468870
	94	PRJEB90914	ERS25076656	Nkedi	East African Shorthorn Zebu	NKD	Uganda	UGA	T18MK	208893156	99.57	0.291986	96.2186	11.8629	10889883	1435440
	95	PRJEB90914	ERS25076657	Nkedi	East African Shorthorn Zebu	NKD	Uganda	UGA	T19MK	231983288	99.72	0.301598	96.9973	13.0702	11327732	1512161
