# Supplementary material for: Genomic insights into the population structure and genetic diversity of Ugandan indigenous cattle
Source: Anim Genet. 2025 Oct 27;56(6):e70050. doi: 10.1111/age.70050 (PMC12559783; doi:10.1111/age.70050)
Supplement: Supplementary file 5 — Table S3. [file AGE-56-0-s002.xlsx]

## Sheet: S_Table-3_Other_sample_details
	Sample-specific ENA accession numbers and mapping statistics of the downloaded samples from the European Nucleotide Archive
	S/N	Bioproject	Accession number	Species	Breed	Breed_code	Origin	Origin_code	Study_ID	Reads	Mapping_%	Duplication_%	Coverage_%	Mean_Depth	SNPs (n)	INDELs (n)
	1	PRJNA312138	SRR3524756	Bos indicus	Boran	BRN	Kenya, Africa	AFR	BRN01	154509912	99.28	0.023541	98.8185	11.2095	12867175	1759197
	2	PRJNA312138	SRR3524807	Bos indicus	Boran	BRN	Kenya, Africa	AFR	BRN02	150023188	99.06	0.02645	98.686	10.8332	12753910	1740803
	3	PRJNA312138	SRR3524810	Bos indicus	Boran	BRN	Kenya, Africa	AFR	BRN03	158029238	98.72	0.021536	98.6917	11.3945	12782246	1734465
	4	PRJNA312138	SRR3546725	Bos indicus	Boran	BRN	Kenya, Africa	AFR	BRN04	140612155	99	0.020344	98.6666	10.2185	12852358	1736960
	5	PRJNA312138	SRR3546727	Bos indicus	Boran	BRN	Kenya, Africa	AFR	BRN05	140104378	99.43	0.017857	98.721	10.243	12822753	1724037
	6	PRJNA312138	SRR3546728	Bos indicus	Boran	BRN	Kenya, Africa	AFR	BRN06	140227567	99.32	0.021808	98.7084	10.1921	12771898	1730962
	7	PRJNA312138	SRR3546729	Bos indicus	Boran	BRN	Kenya, Africa	AFR	BRN07	139939208	99.02	0.018914	98.6917	10.1739	12785309	1733409
	8	PRJNA312138	SRR3546777	Bos indicus	Boran	BRN	Kenya, Africa	AFR	BRN08	142719184	99.07	0.016668	98.7335	10.406	12615353	1722127
	9	PRJNA312138	SRR3546787	Bos indicus	Boran	BRN	Kenya, Africa	AFR	BRN09	160781067	97.48	0.031712	98.9691	11.2835	14679499	1904440
	10	PRJNA658727	SRR12632092	Bos indicus	Dhanni	DHN	Pakisitan, Asia	ASN	DHN01	141892144	99.46	0.060646	98.4356	15.3898	15996877	2171202
	11	PRJNA658727	SRR13114544	Bos indicus	Dhanni	DHN	Pakisitan, Asia	ASN	DHN02	152233717	98.7	0.02903	98.3202	11.1711	15145789	2030273
	12	PRJNA658727	SRR12632074	Bos indicus	Dhanni	DHN	Pakisitan, Asia	ASN	DHN03	104909181	99.11	0.125519	98.0762	11.3625	15162476	1992164
	13	PRJNA658727	SRR12632073	Bos indicus	Dhanni	DHN	Pakisitan, Asia	ASN	DHN04	104263739	99.28	0.125715	98.185	11.3006	15022233	1975602
	14	PRJNA658727	SRR12632075	Bos indicus	Dhanni	DHN	Pakisitan, Asia	ASN	DHN05	102397677	97.67	0.126157	98.3085	10.922	15856822	2046777
	15	PRJNA658727	SRR12632091	Bos indicus	Dhanni	DHN	Pakisitan, Asia	ASN	DHN06	124879567	99.04	0.057824	98.3536	13.4919	15756935	2120451
	16	PRJNA658727	SRR13114508	Bos indicus	Dhanni	DHN	Pakisitan, Asia	ASN	DHN07	151784714	99.76	0.013136	98.4183	11.2888	15307502	2053692
	17	PRJNA658727	SRR13114542	Bos indicus	Dhanni	DHN	Pakisitan, Asia	ASN	DHN08	151389092	99.83	0.018084	98.2013	11.2545	14556273	1914058
	18	PRJEB56301	ERR10287549	Bos taurus	Deep Red	DRD	Netherlands, Europe	EUR	DRD01	335971238	99.44	0.157811	98.7392	18.5823	6461513	1080905
	19	PRJEB56301	ERR10287548	Bos taurus	Deep Red	DRD	Netherlands, Europe	EUR	DRD02	212975962	99.04	0.111869	98.5753	10.4167	6010215	950454
	20	PRJEB56301	ERR10287539	Bos taurus	Deep Red	DRD	Netherlands, Europe	EUR	DRD03	220876500	99.75	0.127661	98.7252	10.697	6118356	963032
	21	PRJEB56301	ERR10287535	Bos taurus	Deep Red	DRD	Netherlands, Europe	EUR	DRD04	219214034	99.28	0.101515	98.7746	10.8718	6118465	969190
	22	PRJEB56301	ERR10287533	Bos taurus	Deep Red	DRD	Netherlands, Europe	EUR	DRD05	237111830	99.42	0.131957	98.7683	11.3665	6091141	967537
	23	PRJEB56301	ERR10287542	Bos taurus	Deep Red	DRD	Netherlands, Europe	EUR	DRD06	198533322	99.74	0.120693	98.5626	9.70912	5897671	905726
	24	PRJEB56301	ERR10287541	Bos taurus	Deep Red	DRD	Netherlands, Europe	EUR	DRD07	222589640	99.46	0.106171	98.6599	11.0086	6106759	971838
	25	PRJEB56301	ERR10287538	Bos taurus	Deep Red	DRD	Netherlands, Europe	EUR	DRD08	202056646	99.51	0.129236	98.5647	9.75556	5921851	925828
	26	PRJNA858239	SRR20218667	Bos indicus	Fulani	FLN	Sudan, Africa	AFR	FLN01	117548019	98.57	0.114693	98.4457	11.3615	13135032	1791972
	27	PRJNA858239	SRR20218668	Bos indicus	Fulani	FLN	Sudan, Africa	AFR	FLN02	110814380	99.28	0.110749	98.4014	10.8536	12798462	1740362
	28	PRJNA858239	SRR20218669	Bos indicus	Fulani	FLN	Sudan, Africa	AFR	FLN03	99843033	99.52	0.136294	98.1619	9.56774	12394224	1568677
	29	PRJNA858239	SRR20218670	Bos indicus	Fulani	FLN	Sudan, Africa	AFR	FLN04	117647981	99.26	0.10738	98.664	11.5222	15189213	1993693
	30	PRJNA858239	SRR20218671	Bos indicus	Fulani	FLN	Sudan, Africa	AFR	FLN05	107004233	99.28	0.105566	98.3481	10.5286	12302791	1674826
	31	PRJNA858239	SRR20218672	Bos indicus	Fulani	FLN	Sudan, Africa	AFR	FLN06	112595230	99.36	0.136917	98.1805	10.7647	12627747	1633382
	32	PRJNA858239	SRR20218673	Bos indicus	Fulani	FLN	Sudan, Africa	AFR	FLN07	118789125	99.52	0.132906	97.7187	11.4945	12408923	1540033
	33	PRJNA858239	SRR20218674	Bos indicus	Fulani	FLN	Sudan, Africa	AFR	FLN08	100174655	99.72	0.070123	98.5024	10.2868	12901295	1704839
	34	PRJNA858239	SRR20218675	Bos indicus	Fulani	FLN	Sudan, Africa	AFR	FLN09	116066962	99.61	0.112442	98.5886	11.3602	13218955	1795192
	35	PRJNA277147	SRR2016751	Bos indicus	Gir	GIR	Amblash, India	ASN	GIR01	133259142	99.3	0.05808	97.8255	9.30524	13794206	1795570
	36	PRJNA277147	SRR2016754	Bos indicus	Gir	GIR	Amblash, India	ASN	GIR02	160281641	99.39	0.084508	98.0183	10.8576	13917433	1801980
	37	PRJNA277147	SRR2016753	Bos indicus	Gir	GIR	Amblash, India	ASN	GIR03	69344964	98.25	0.042519	94.9414	4.89979	8652041	992982
	38	PRJNA277147	SRR2016755	Bos indicus	Gir	GIR	Amblash, India	ASN	GIR04	101813511	99.2	0.088372	97.2407	6.91702	12597282	1570705
	39	PRJNA277147	SRR2016752	Bos indicus	Gir	GIR	Amblash, India	ASN	GIR05	203861440	98.77	0.075002	98.3503	13.8321	14682504	1968216
	40	PRJEB56301	ERR10287475	Bos taurus	Groningen White Headed	GWH	Netherlands, Europe	EUR	GWH01	210123786	98.88	0.111317	98.7394	10.2541	5889869	934037
	41	PRJEB56301	ERR10287471	Bos taurus	Groningen White Headed	GWH	Netherlands, Europe	EUR	GWH02	237601912	99.27	0.120022	98.841	11.5046	5938571	938991
	42	PRJEB56301	ERR10287457	Bos taurus	Groningen White Headed	GWH	Netherlands, Europe	EUR	GWH03	196782466	99.01	0.090973	98.6998	9.79461	5671264	860322
	43	PRJEB56301	ERR10287485	Bos taurus	Groningen White Headed	GWH	Netherlands, Europe	EUR	GWH04	265158440	99.51	0.171484	98.6073	12.1692	6163180	1011426
	44	PRJEB56301	ERR10287480	Bos taurus	Groningen White Headed	GWH	Netherlands, Europe	EUR	GWH05	247410480	99.41	0.123573	98.7702	11.9635	5956647	963606
	45	PRJEB56301	ERR10287478	Bos taurus	Groningen White Headed	GWH	Netherlands, Europe	EUR	GWH06	190985638	99.3	0.11328	98.7307	9.32442	5554097	861028
	46	PRJEB56301	ERR10287472	Bos taurus	Groningen White Headed	GWH	Netherlands, Europe	EUR	GWH07	188087296	99.7	0.119723	98.6307	9.18478	5694493	877190
	47	PRJEB56301	ERR10287477	Bos taurus	Groningen White Headed	GWH	Netherlands, Europe	EUR	GWH08	226526868	99.49	0.123075	98.7225	10.9647	5947097	948201
	48	PRJEB56301	ERR10287491	Bos taurus	Holstein	HOL	Netherlands, Europe	EUR	HOL01	211735426	99.31	0.094358	93.9322	4.47395	6026977	960459
	49	PRJEB56301	ERR10287492	Bos taurus	Holstein	HOL	Netherlands, Europe	EUR	HOL02	299763974	99.7	0.188157	98.7654	13.5096	5590235	851273
	50	PRJEB56301	ERR10287493	Bos taurus	Holstein	HOL	Netherlands, Europe	EUR	HOL03	292313806	99.74	0.179208	98.7981	10.7862	5936968	959974
	51	PRJEB56301	ERR10287494	Bos taurus	Holstein	HOL	Netherlands, Europe	EUR	HOL04	169017260	99.45	0.104974	98.5752	8.36716	6306882	1034051
	52	PRJEB56301	ERR10287497	Bos taurus	Holstein	HOL	Netherlands, Europe	EUR	HOL05	237934238	99.27	0.129356	98.5691	11.447	3563426	493594
	53	PRJNA312138	SRR3694651	Bos indicus	Kenana	KEN	Sudan, Africa	AFR	KEN01	152672170	99.31	0.023651	98.7417	11.0841	13085253	1777485
	54	PRJNA312138	SRR3694652	Bos indicus	Kenana	KEN	Sudan, Africa	AFR	KEN02	154621974	99.23	0.018474	98.7794	11.2653	12959281	1762600
	55	PRJNA312138	SRR3694653	Bos indicus	Kenana	KEN	Sudan, Africa	AFR	KEN03	153552939	99.18	0.014378	98.7303	11.2331	13249846	1798534
	56	PRJNA312138	SRR3694654	Bos indicus	Kenana	KEN	Sudan, Africa	AFR	KEN04	149362639	99.2	0.019309	98.7514	10.8697	13001720	1762490
	57	PRJNA312138	SRR3694655	Bos indicus	Kenana	KEN	Sudan, Africa	AFR	KEN05	149316533	99.48	0.018452	98.7828	10.9125	13124310	1785001
	58	PRJNA312138	SRR3694656	Bos indicus	Kenana	KEN	Sudan, Africa	AFR	KEN06	147537116	99.22	0.01107	98.642	10.8518	13019947	1767347
	59	PRJNA312138	SRR3694657	Bos indicus	Kenana	KEN	Sudan, Africa	AFR	KEN07	148886422	99	0.015256	98.7613	10.8657	13274501	1797774
	60	PRJNA312138	SRR3694658	Bos indicus	Kenana	KEN	Sudan, Africa	AFR	KEN08	153361793	98.81	0.021223	98.6842	11.0913	13173585	1786487
	61	PRJNA312138	SRR3694659	Bos indicus	Kenana	KEN	Sudan, Africa	AFR	KEN09	151531229	99.23	0.015426	98.7263	11.0854	13192466	1783743
	62	PRJNA386202	SRR5630644	Bos indicus	Muturu	MUT	Nigeria, Africa	AFR	MUT01	93437863	98.64	0.323375	96.5925	7.08855	5312272	720369
	63	PRJNA386202	SRR5630646	Bos indicus	Muturu	MUT	Nigeria, Africa	AFR	MUT02	105228494	97.64	0.415312	96.3079	6.88729	5209527	708630
	64	PRJNA386202	SRR5630647	Bos indicus	Muturu	MUT	Nigeria, Africa	AFR	MUT03	110373565	98.81	0.282472	97.8613	8.78927	5791623	845593
	65	PRJNA386202	SRR5630648	Bos indicus	Muturu	MUT	Nigeria, Africa	AFR	MUT04	117941183	97.98	0.231118	97.7492	9.97395	5965591	850351
	66	PRJNA386202	SRR5630649	Bos indicus	Muturu	MUT	Nigeria, Africa	AFR	MUT05	120873453	98.46	0.208131	97.915	10.5633	5995721	881133
	67	PRJNA386202	SRR5630650	Bos indicus	Muturu	MUT	Nigeria, Africa	AFR	MUT06	109284898	99.24	0.168587	98.1731	10.0507	5974875	883672
	68	PRJNA386202	SRR5630651	Bos indicus	Muturu	MUT	Nigeria, Africa	AFR	MUT07	94784935	98.9	0.15746	97.521	8.84679	5825491	826256
	69	PRJNA386202	SRR5630652	Bos indicus	Muturu	MUT	Nigeria, Africa	AFR	MUT08	104822416	98.03	0.425022	96.7883	6.73565	5265819	731979
	70	PRJNA386202	SRR5630653	Bos indicus	Muturu	MUT	Nigeria, Africa	AFR	MUT09	110670237	97.49	0.2737	96.8803	8.89209	5735713	805084
	71	PRJNA312138	SRR3693229	Bos indicus	Ndama	NDM	Guinea, Africa	AFR	NDM01	126544358	99.23	0.014164	98.6253	9.29541	8025356	1192719
	72	PRJNA312138	SRR3693373	Bos indicus	Ndama	NDM	Guinea, Africa	AFR	NDM02	143114426	99.25	0.013474	98.8317	10.4995	8214197	1219738
	73	PRJNA312138	SRR3693375	Bos indicus	Ndama	NDM	Guinea, Africa	AFR	NDM03	135830962	98.34	0.011678	98.8013	9.87155	7757459	1147790
	74	PRJNA312138	SRR3693376	Bos indicus	Ndama	NDM	Guinea, Africa	AFR	NDM04	141028815	99.15	0.011606	98.7438	10.3629	8102542	1204235
	75	PRJNA312138	SRR3693378	Bos indicus	Ndama	NDM	Guinea, Africa	AFR	NDM05	131274676	98.97	0.010266	98.7463	9.64559	7865457	1169575
	76	PRJNA312138	SRR3693379	Bos indicus	Ndama	NDM	Guinea, Africa	AFR	NDM06	133618668	99.53	0.010731	98.7601	9.87965	7896541	1182901
	77	PRJNA312138	SRR3693419	Bos indicus	Ndama	NDM	Guinea, Africa	AFR	NDM07	134643341	99.29	0.012535	98.7617	9.89725	8059917	1187052
	78	PRJNA312138	SRR3693420	Bos indicus	Ndama	NDM	Guinea, Africa	AFR	NDM08	148120388	98.81	0.013624	98.771	10.8118	8273958	1231900
	79	PRJNA312138	SRR3694478	Bos indicus	Ndama	NDM	Guinea, Africa	AFR	NDM09	156386879	99.19	0.016041	98.7886	11.4368	8028206	1206646
	80	PRJNA277147	SRR2016762	Bos indicus	Nelore	NEL	Nelore, India	ASN	NEL01	212040050	97.98	0.066227	98.6155	14.1501	14003656	1772041
	81	PRJNA277147	SRR2016759	Bos indicus	Nelore	NEL	Nelore, India	ASN	NEL02	117537350	99.32	0.03045	97.9244	8.42935	13193081	1653426
	82	PRJNA277147	SRR2016756	Bos indicus	Nelore	NEL	Nelore, India	ASN	NEL04	110390043	99.15	0.100134	95.1605	7.53244	11658460	1607503
	83	PRJNA277147	SRR2016757	Bos indicus	Nelore	NEL	Nelore, India	ASN	NEL05	87643778	98.46	0.053888	96.3331	6.1795	11553916	1469798
	84	PRJNA312138	SRR3219049	Bos indicus	Ogaden	OGN	Ethiopia, Africa	AFR	OGN01	144783775	98.81	0.022271	98.7911	10.4475	13099559	1754269
	85	PRJNA312138	SRR3225526	Bos indicus	Ogaden	OGN	Ethiopia, Africa	AFR	OGN02	156249974	99.36	0.02071	98.7855	11.3774	13271334	1808646
	86	PRJNA312138	SRR3234542	Bos indicus	Ogaden	OGN	Ethiopia, Africa	AFR	OGN03	145846597	99.26	0.023512	98.7075	10.5826	13230232	1790737
	87	PRJNA312138	SRR3490689	Bos indicus	Ogaden	OGN	Ethiopia, Africa	AFR	OGN04	147519888	99.23	0.02379	98.6923	10.6961	13285609	1803373
	88	PRJNA312138	SRR3491019	Bos indicus	Ogaden	OGN	Ethiopia, Africa	AFR	OGN05	150894092	99.24	0.023912	98.7699	10.9379	13182850	1792682
	89	PRJNA312138	SRR3508266	Bos indicus	Ogaden	OGN	Ethiopia, Africa	AFR	OGN06	155555068	98.71	0.024711	98.7388	11.1918	12588996	1714157
	90	PRJNA312138	SRR3592091	Bos indicus	Ogaden	OGN	Ethiopia, Africa	AFR	OGN07	147247587	98.82	0.025433	98.7156	10.606	13208451	1783545
	91	PRJNA312138	SRR3592092	Bos indicus	Ogaden	OGN	Ethiopia, Africa	AFR	OGN08	154548878	98.79	0.027503	98.6233	11.1018	13434181	1824791
	92	PRJNA312138	SRR3592093	Bos indicus	Ogaden	OGN	Ethiopia, Africa	AFR	OGN09	133014650	98.49	0.019624	98.586	9.6122	12918647	1745024
	93	PRJEB28185	ERR2734952	Bos taurus	Yakutian Cattle	YAK	Sakha Republic, Russia, Asia	EUR	YAK01	178857277	99.56	0.060235	98.7561	12.4527	7025904	1042459
	94	PRJEB28185	ERR2734953	Bos taurus	Yakutian Cattle	YAK	Sakha Republic, Russia, Asia	EUR	YAK02	170959990	99.82	0.050858	98.757	12.0569	6967217	1036444
	95	PRJEB28185	ERR2734954	Bos taurus	Yakutian Cattle	YAK	Sakha Republic, Russia, Asia	EUR	YAK03	168351669	99.81	0.04155	96.3254	11.9958	6992055	1021401
	96	PRJEB28185	ERR2734955	Bos taurus	Yakutian Cattle	YAK	Sakha Republic, Russia, Asia	EUR	YAK04	171645686	99.8	0.050671	98.7208	12.1064	7067307	1055385
	97	PRJEB28185	ERR2734956	Bos taurus	Yakutian Cattle	YAK	Sakha Republic, Russia, Asia	EUR	YAK05	166014463	99.83	0.048689	98.6353	11.754	6860512	997878
