# Supplementary material for: Genomic insights into the population structure and genetic diversity of Ugandan indigenous cattle
Source: Anim Genet. 2025 Oct 27;56(6):e70050. doi: 10.1111/age.70050 (PMC12559783; doi:10.1111/age.70050)
Supplement: Supplementary file 6 — Table S4. [file AGE-56-0-s001.xlsx]

## Sheet: S_Table-4_VEP_results
	Variant Effect Predictor (VEP) results for the five Ugandan cattle breeds
	Consequence_type-Sequence _Ontology	ANK	(%)	KJG	(%)	NGA	(%)	NKD	(%)	NTK	(%)	Total	(%)
1	transcript_ablation	0	0	0	0	0	0	0	0	1	3.01424e-06	1	6.08136e-07
2	splice_acceptor_variant	1708	0.00554888	1516	0.00502698	2208	0.00623956	2223	0.00636316	1976	0.00595613	9631	0.00585696
3	splice_donor_variant	2004	0.00651051	1866	0.00618756	2409	0.00680756	2476	0.00708735	2202	0.00663735	10957	0.00666335
4	stop_gained	2763	0.00897632	2580	0.00855515	3675	0.0103851	4033	0.0115441	3463	0.0104383	16514	0.0100428
5	frameshift_variant	6857	0.0222767	5737	0.0190236	8255	0.0233277	7147	0.0204577	7032	0.0211961	35028	0.0213018
6	stop_lost	324	0.0010526	317	0.00105116	406	0.00114731	422	0.00120794	399	0.00120268	1868	0.001136
7	start_lost	785	0.00255028	726	0.00240738	939	0.00265351	985	0.00281948	854	0.00257416	4289	0.0026083
8	inframe_insertion	936	0.00304084	897	0.0029744	1073	0.00303218	999	0.00285956	1002	0.00302026	4907	0.00298413
9	inframe_deletion	1333	0.0043306	1217	0.00403551	1594	0.00450446	1476	0.00422493	1401	0.00422294	7021	0.00426973
10	missense_variant	106251	0.345184	98436	0.326409	125301	0.354086	132963	0.380596	117252	0.353425	580203	0.352843
11	protein_altering_variant	39	0.000126702	32	0.00010611	47	0.000132817	40	0.000114497	35	0.000105498	193	0.00011737
12	splice_donor_5th_base_variant	1391	0.00451902	1357	0.00449974	1697	0.00479553	1690	0.00483749	1603	0.00483182	7738	0.00470576
13	splice_region_variant	22739	0.0738735	22150	0.0734482	26169	0.0739506	26243	0.0751185	24495	0.0738337	121796	0.0740686
14	splice_donor_region_variant	4567	0.0148371	4398	0.0145835	5368	0.0151694	5648	0.0161669	5125	0.015448	25106	0.0152679
15	splice_polypyrimidine_tract_variant	21424	0.0696014	20961	0.0695056	24228	0.0684656	24543	0.0702523	22820	0.0687848	113976	0.069313
16	start_retained_variant	1	3.24876e-06	0	0	0	0	1	2.86242e-06	0	0	2	1.21627e-06
17	stop_retained_variant	136	0.000441831	133	0.000441021	150	0.000423883	149	0.0004265	149	0.000449121	717	0.000436034
18	synonymous_variant	110492	0.358962	107845	0.357608	123300	0.348432	125987	0.360628	116513	0.351198	584137	0.355235
19	coding_sequence_variant	98	0.000318378	93	0.000308383	108	0.000305196	107	0.000306279	106	0.000319509	512	0.000311366
20	mature_miRNA_variant	161	0.00052305	151	0.000500708	192	0.00054257	186	0.00053241	182	0.000548591	872	0.000530295
21	5_prime_UTR_variant	98099	0.3187	93916	0.311421	112553	0.318062	114254	0.327043	105375	0.317625	524197	0.318783
22	3_prime_UTR_variant	202250	0.657061	194654	0.645463	233108	0.658737	230291	0.659189	218174	0.657628	1078477	0.655861
23	non_coding_transcript_exon_variant	185488	0.602606	182399	0.604826	212226	0.599727	213532	0.611218	199921	0.602609	993566	0.604224
25	non_coding_transcript_variant	38	0.000123453	43	0.000142586	40	0.000113035	39	0.000111634	43	0.000129612	203	0.000123452
26	upstream_gene_variant	1191380	3.87051	1158589	3.84182	1368247	3.86651	1353354	3.87387	1283290	3.86814	6354860	3.86462
27	downstream_gene_variant	995559	3.23433	971637	3.2219	1141297	3.22518	1127063	3.22613	1070266	3.22603	5305822	3.22666
24	intron_variant	13640733	44.3155	13386212	44.388	15708371	44.3901	15515081	44.4107	14731706	44.4048	72982103	44.3831
28	intergenic_variant	14183430	46.0785	13899427	46.0898	16284166	46.0172	16044556	45.9262	15260528	45.9988	75672107	46.019
		30780986	100	30157289	100	35387127	100	34935488	100	33175913	100	164436803	100
