# Supplementary material for: Genomic insights into the population structure and genetic diversity of Ugandan indigenous cattle
Source: Anim Genet. 2025 Oct 27;56(6):e70050. doi: 10.1111/age.70050 (PMC12559783; doi:10.1111/age.70050)
Supplement: Supplementary file 7 — Table S5. [file AGE-56-0-s006.xlsx]

## Sheet: S_Table-5_FST
		Breed pairwise FST values weighted by number of SNPs per window
	Breeds	ANK	BRN	DHN	DRD	FLN	GIR	GWH	HOL	KEN	KJG	MUT	NDM	NEL	NGA10	NGA17	NKD	NTK	OGN	YAK
	ANK	0
	BRN	0.083	0
	DHN	0.18	0.107	0
	DRD	0.228	0.298	0.423	0
	FLN	0.064	0.051	0.102	0.257	0
	GIR	0.172	0.111	0.054	0.422	0.097	0
	GWH	0.247	0.314	0.468	0.097	0.281	0.442	0
	HOL	0.224	0.29	0.438	0.059	0.258	0.429	0.1	0
	KEN	0.067	0.027	0.08	0.285	0.013	0.078	0.307	0.291	0
	KJG	0.047	0.038	0.097	0.289	0.033	0.101	0.307	0.289	0.029	0
	MUT	0.253	0.339	0.47	0.268	0.282	0.472	0.309	0.286	0.283	0.322	0
	NDM	0.175	0.237	0.357	0.224	0.189	0.351	0.254	0.227	0.19	0.22	0.211	0
	NEL	0.176	0.106	0.065	0.431	0.113	0.067	0.451	0.439	0.086	0.096	0.48	0.365	0
	NGA10	0.109	0.135	0.217	0.308	0.124	0.207	0.324	0.289	0.125	0.112	0.344	0.249	0.212	0
	NGA17	0.013	0.052	0.14	0.229	0.037	0.133	0.254	0.219	0.044	0.027	0.26	0.166	0.145	0.096	0
	NKD	0.027	0.034	0.103	0.275	0.03	0.097	0.296	0.282	0.026	0.006	0.304	0.21	0.106	0.103	0.015	0
	NTK	0.009	0.055	0.142	0.236	0.042	0.14	0.267	0.245	0.047	0.028	0.266	0.178	0.149	0.099	0.007	0.013	0
	OGN	0.071	0.027	0.079	0.289	0.024	0.073	0.353	0.296	0.014	0.011	0.327	0.225	0.082	0.117	0.04	0.016	0.039	0
	YAK	0.196	0.26	0.381	0.139	0.23	0.389	0.185	0.157	0.253	0.256	0.271	0.213	0.399	0.271	0.202	0.238	0.218	0.263	0
