# Supplementary material for: Genomic insights into the population structure and genetic diversity of Ugandan indigenous cattle
Source: Anim Genet. 2025 Oct 27;56(6):e70050. doi: 10.1111/age.70050 (PMC12559783; doi:10.1111/age.70050)
Supplement: Supplementary file 8 — Table S6. [file AGE-56-0-s011.xlsx]

## Sheet: S_Table-6_Admixture_composition
	S_Table 6A: Admixture results showing the predicted composition of the 18 breeds at K=5									S_Table 6B: Admixture results showing the predicted composition of the Nganda breed at K=5
		Breed	K1	K2	K3	K4	K5					Animal ID	Breed/group	K1	K2	K3	K4	K5
		Ankole	0.0051	0.0009	0.0225	0.9682	0.0033					M01MK	Nganda10	1e-05	0.99996	1e-05	1e-05	1e-05
		Boran	0.5092	0.0068	0.06	0.403	0.021					M02MK	Nganda10	1e-05	1	1e-05	1e-05	1e-05
		Dhanni	0.9906	0	0.0093	0	0					M03MK	Nganda10	1e-05	1	1e-05	1e-05	1e-05
		Dutch Deep Red	0	0	1	0	0					M04MK	Nganda10	1e-05	1	1e-05	1e-05	1e-05
		Fulani	0.499	0.0028	0.0239	0.3001	0.1742					M05MK	Nganda10	1e-05	0.936	0.0643	1e-05	1e-05
		Gir	1	0	0	0	0					M06MK	Nganda10	0.009794	0.841	0.047436	0.102	1e-05
		Groningen White Headeded	0	0	1	0	0					M07MK	Nganda10	1e-05	1	1e-05	1e-05	1e-05
		Holstein	0	0	1	0	0					M08MK	Nganda10	1e-05	1	1e-05	1e-05	1e-05
		Kenana	0.5723	0.0033	0.0129	0.3115	0.1					M09MK	Nganda10	1e-05	1	1e-05	1e-05	1e-05
		Karamojong	0.3919	0.0122	0.0017	0.5927	0.0015					M10MK	Nganda10	1e-05	1	1e-05	1e-05	1e-05
		Muturu	0	0	0	0	1					L01MK	Nganda17	0.181	0.0192	0.063022	0.729	0.00819
		N’dama	0.059	0	0	0	0.941					L02MK	Nganda17	0.0575	0.00905	1e-05	0.923	0.01
		Nelore	1	0	0	0	0					L03MK	Nganda17	0.124	0.00916	0.002705	0.849	0.0156
		Nganda	0.0869	0.3689	0.036	0.503	0.0052					L04MK	Nganda17	0.13	0.0274	0.17548	0.654	0.0139
		Nkedi	0.3356	0.0186	0.0103	0.634	0.0014					L05MK	Nganda17	0.162	0.0231	0.09478	0.703	0.017
		Ntuku	0.1097	0.0033	0.0045	0.879	0.0035					L06MK	Nganda17	0.199	0.00333	1e-05	0.791	0.00634
		Ogaden	0.5344	0.0061	0.001	0.425	0.0335					L07MK	Nganda17	0.13	0.00861	0.000685	0.843	0.0175
		Yakutian cattle	0.0772	0	0.806	0	0.1168					P01MK	Nganda17	0.10486	1e-05	0.060686	0.834434	1e-05
												P02MK	Nganda17	0.13347	1e-05	0.019086	0.847424	1e-05
												P03MK	Nganda17	0.098917	0.000443	0.135041	0.765588	1e-05
												P04MK	Nganda17	0.107267	1e-05	0.027127	0.865585	1e-05
												P05MK	Nganda17	0.104542	0.036394	0.143925	0.713956	0.001183
												P06MK	Nganda17	0.162306	1e-05	0.02579	0.793253	0.01864
												P07MK	Nganda17	0.189449	0.0178	1e-05	0.789925	0.002815
												P08MK	Nganda17	0.174346	0.0136	1e-05	0.809147	0.002936
												P09MK	Nganda17	0.145483	0.0154	1e-05	0.833356	0.005796
												P10MK	Nganda17	0.134067	1e-05	0.112	0.734	0.0199
