# Supplementary material for: Genomic insights into the population structure and genetic diversity of Ugandan indigenous cattle
Source: Anim Genet. 2025 Oct 27;56(6):e70050. doi: 10.1111/age.70050 (PMC12559783; doi:10.1111/age.70050)
Supplement: Supplementary file 9 — Table S7. [file AGE-56-0-s008.xlsx]

## Sheet: S_Table-7_Nucleotide_diversity
	Nucleotide diversity values unweighted and weighted by number of SNPs per window
	Breed	Average_PI	SD_PI	Weighted_Average_PI	Weighted_SD_PI
	MUT	0.000907	0.000901	0.00166889	0.00206623
	NDM	0.00181121	0.00125902	0.00256116	0.00175625
	BRN	0.0031924	0.00140398	0.00374024	0.00177334
	OGN	0.00332204	0.00140058	0.00385017	0.00169159
	FLN	0.00334647	0.0014186	0.00387077	0.00180686
	KEN	0.0033526	0.00140339	0.00387394	0.00171535
	GIR	0.00245423	0.00125688	0.00304866	0.00172455
	NEL	0.00252027	0.00135785	0.0032045	0.00182029
	DHN	0.00333029	0.00148904	0.00391256	0.00186483
	HOL	0.00121486	0.00100848	0.00197447	0.00189973
	GWH	0.00133502	0.00108653	0.00209752	0.00182105
	DRD	0.00152129	0.00115962	0.00228046	0.00193835
	YAK	0.0017149	0.00130296	0.00261193	0.00191829
	ANK	0.00229676	0.00100327	0.00267221	0.00114108
	NGA10	0.00226876	0.00109923	0.00269647	0.0012428
	NTK	0.00238252	0.000987	0.00273989	0.00111753
	NGA17	0.00248999	0.0010361	0.0028712	0.00117141
	NKD	0.00258034	0.00104076	0.00295568	0.00119579
	KJG	0.00279078	0.00117483	0.00323828	0.00136743
