# Supplementary material for: Genomic insights into the population structure and genetic diversity of Ugandan indigenous cattle
Source: Anim Genet. 2025 Oct 27;56(6):e70050. doi: 10.1111/age.70050 (PMC12559783; doi:10.1111/age.70050)
Supplement: Supplementary file 10 — Table S8. [file AGE-56-0-s004.xlsx]

## Sheet: S_Table-8_TajimaD
	Tajima's D values unweighted and weighted by number of SNPs per window
	Breed	Average_TajimaD_unweighted	SD_TajimaD_unweighted	Average_TajimaD_weighted	SD_TajimaD_weighted
	YAK	0.294007	1.02983	0.277004	1.02162
	HOL	0.226454	0.919786	0.301335	0.920278
	GIR	0.284524	0.66647	0.310179	0.610492
	NEL	0.302872	0.676991	0.335752	0.61372
	DRD	0.261935	0.972689	0.368623	0.983254
	FLN	0.432862	0.664008	0.453632	0.633496
	KEN	0.471741	0.648421	0.486723	0.616585
	DHN	0.439056	0.668821	0.495194	0.615371
	OGN	0.495231	0.648738	0.508647	0.61665
	MUT	0.425239	1.30791	0.53687	1.29522
	GWH	0.43406	1.10337	0.537419	1.09955
	NDM	0.588952	1.15057	0.601256	1.10132
	NGA10	0.566244	0.967656	0.623541	0.917629
	BRN	0.609472	0.696253	0.627147	0.660414
	KJG	1.17894	0.576238	1.22164	0.535639
	NGA17	1.25483	0.686286	1.27787	0.650317
	ANK	1.24407	0.794647	1.28077	0.750277
	NTK	1.2811	0.714196	1.30591	0.677094
	NKD	1.31303	0.637515	1.33442	0.604892
