# Supplementary material for: Genomic insights into the population structure and genetic diversity of Ugandan indigenous cattle
Source: Anim Genet. 2025 Oct 27;56(6):e70050. doi: 10.1111/age.70050 (PMC12559783; doi:10.1111/age.70050)
Supplement: Supplementary file 11 — Table S9. [file AGE-56-0-s007.xlsx]

## Sheet: S_Table-9_Het_MAF
	Heterozygosity based parameters Ho, He, F, MAF and Number of SNPs per breed
	Breed	Mean_Ho	SD_Ho	Mean_He	SD_He	Mean_F	SD_F	MAF	SD_MAF	SNPs
	MUT	0.292255	0.185205	0.309361	0.143595	0.055303	0.077054	0.225261	0.140811	6883709
	OGN	0.298087	0.178268	0.307275	0.141861	0.029913	0.044295	0.222186	0.138465	25390416
	KEN	0.3004	0.179135	0.305862	0.142317	0.017867	0.019293	0.221049	0.138727	25744647
	FLN	0.306777	0.183363	0.303732	0.142587	-0.010017	0.167506	0.219152	0.138739	25879829
	BRN	0.324452	0.186571	0.314906	0.140635	-0.030307	0.151339	0.229218	0.138617	23810840
	NDM	0.335616	0.183957	0.313366	0.134083	-0.070987	0.043225	0.224688	0.132332	13574265
	GIR	0.314834	0.193737	0.337854	0.121946	0.06814	0.233003	0.247318	0.131243	16258852
	DHN	0.329792	0.190865	0.314476	0.139003	-0.048765	0.137564	0.228509	0.138076	24692144
	NEL	0.342255	0.216707	0.358144	0.110668	0.0443	0.118729	0.266566	0.128264	15313680
	DRD	0.307209	0.186145	0.306374	0.140362	-0.002791	0.045882	0.221176	0.138133	11578535
	GWH	0.311577	0.186743	0.317352	0.139944	0.018132	0.069824	0.231849	0.139388	9808511
	HOL	0.320962	0.193812	0.337342	0.122481	0.048556	0.24425	0.247139	0.131872	8059668
	YAK	0.358735	0.205988	0.33579	0.122185	-0.068332	0.021856	0.245315	0.131302	11427846
	NTK	0.229131	0.134442	0.312138	0.136584	0.265784	0.021226	0.224625	0.13452	11805676
	NKD	0.235541	0.136981	0.313869	0.137144	0.249484	0.05931	0.226619	0.135366	13293127
	NGA17	0.236673	0.13652	0.316722	0.132809	0.252688	0.042388	0.227866	0.132606	12848149
	ANK	0.239066	0.137234	0.310605	0.13625	0.230274	0.030642	0.222916	0.133858	11791353
	KJG	0.270825	0.156443	0.339843	0.125746	0.203155	0.037267	0.249217	0.131086	14920811
	NGA10	0.274483	0.178303	0.307795	0.147545	0.108922	0.120648	0.225396	0.143849	13565409
