# Supplementary material for: Genomic insights into the population structure and genetic diversity of Ugandan indigenous cattle
Source: Anim Genet. 2025 Oct 27;56(6):e70050. doi: 10.1111/age.70050 (PMC12559783; doi:10.1111/age.70050)
Supplement: Supplementary file 12 — Table S10. [file AGE-56-0-s003.xlsx]

## Sheet: S_Table-10_ROH
	Runs of Homozygosity bases parameters: Number of ROH segments, Mean length of ROH, FROH
	Breed	No_Animals	Total_NSEG	Mean_NSEG	SD_NSEG	Mean_ROH_length (kb)	SD_ROH_length (kb)	Mean_FROH	SD_FROH
	FLN	8	303	37.875	34.7327	634.697	41.619	0.010093	0.009848
	KEN	9	791	87.8889	29.599	831.798	100.671	0.030388	0.013266
	OGN	9	948	105.333	67.401	787.726	142.25	0.036921	0.034928
	BRN	8	1120	140	38.7105	997.311	109.101	0.057582	0.021771
	NDM	9	1523	169.222	43.6266	1123.33	267.404	0.080228	0.037175
	MUT	9	2542	282.444	90.4668	764.39	41.7349	0.087892	0.032
	DHN	6	341	56.8333	41.3135	788.145	41.284	0.017641	0.012041
	GIR	5	537	107.4	15.5769	856.967	59.2067	0.037241	0.00728
	NEL	4	625	156.25	63.978	930.226	81.5229	0.058049	0.022315
	DRD	8	1108	138.5	30.6798	915.796	40.0307	0.051152	0.012409
	HOL	5	1038	207.6	39.0722	1134.56	89.7333	0.094869	0.021977
	GWH	8	2418	302.25	78.9284	1091.87	222.297	0.133483	0.04626
	YAK	5	1354	270.8	19.4874	1269.95	70.6217	0.13814	0.012083
	KJG	11	699	63.5455	16.9993	671.831	27.1671	0.017305	0.005099
	NGA10	10	1389	138.9	139.506	705.687	55.4897	0.041401	0.042343
	NKD	19	2260	118.947	76.2927	802.845	178.249	0.043606	0.053572
	NGA17	17	2106	123.882	42.2707	849.664	156.726	0.044612	0.024959
	ANK	19	2640	138.947	32.0632	791.283	65.2226	0.04478	0.012569
	NTK	19	2748	144.632	29.5033	893.316	151.411	0.053535	0.023043
