# Supplementary material for: Genomic insights into the population structure and genetic diversity of Ugandan indigenous cattle
Source: Anim Genet. 2025 Oct 27;56(6):e70050. doi: 10.1111/age.70050 (PMC12559783; doi:10.1111/age.70050)
Supplement: Supplementary file 13 — Table S11. [file AGE-56-0-s009.xlsx]

## Sheet: S_Table-11_ROH_categories
		S_Table 11A: Number of ROH in each category per Breed					S_Table 11B: Total length of ROH in each category per Breed
		Breed	0.5-1_Mb	1-5_Mb	Above_5_Mb			Breed	0.5-1_Mb	1-5_Mb	Above_5_Mb
		FLN	284	19	NA			BRN	501.594	608.131	37.0462
		KEN	617	173	1			FLN	178.332	22.6968	NA
		OGN	734	213	1			KEN	411.803	263.62	5.42375
		BRN	746	369	5			MUT	1421.08	548.105	NA
		NDM	1005	493	25			NDM	669.552	962.032	165.913
		MUT	2140	402	NA			OGN	484.761	336.062	6.39499
		DHN	290	51	NA			DHN	191.678	71.8357	NA
		GIR	405	132	NA			GIR	272.422	191.125	NA
		NEL	443	181	1			NEL	305.631	266.259	6.14115
		HOL	604	430	4			DRD	537.017	481.699	NA
		YAK	733	606	15			GWH	1051.84	1539.79	66.7042
		DRD	792	316	NA			HOL	412.588	745.282	22.976
		GWH	1500	907	11			YAK	513.097	1101.75	104.575
		KJG	653	46	NA			ANK	1447.69	664.686	5.66502
		NGA10	1208	181	NA			KJG	416.389	57.5148	NA
		NGA17	1615	486	5			NGA10	806.596	224.052	NA
		NKD	1744	505	11			NGA17	1072.29	786.486	29.206
		NTK	2077	660	11			NKD	1160.5	831.979	70.0603
		ANK	2185	454	1			NTK	1390.62	1075.93	65.6207
