# Supplementary material for: Genomic insights into the population structure and genetic diversity of Ugandan indigenous cattle
Source: Anim Genet. 2025 Oct 27;56(6):e70050. doi: 10.1111/age.70050 (PMC12559783; doi:10.1111/age.70050)
Supplement: Supplementary file 14 — Table S12. [file AGE-56-0-s010.xlsx]

## Sheet: S_Table-12_PopLD
	Decay of LD values for different windows on the PopLDdecay plot
	File	Mean_r²_<10	Mean_r²_<50	Mean_r²_>50	Mean_r²_overall
	NKD	0.495822	0.389197	0.082065	0.082118
	NGA_17	0.508856	0.403285	0.091554	0.091609
	NTK	0.511133	0.403955	0.088763	0.088818
	ANK	0.526511	0.41753	0.096171	0.096226
	KJG	0.527167	0.42282	0.109299	0.109353
	OGN	0.538644	0.45318	0.136276	0.13633
	KEN	0.5396	0.455607	0.136753	0.136808
	FLN	0.5505	0.471847	0.143444	0.1435
	BRN	0.559678	0.465485	0.153891	0.153944
	DHN	0.577211	0.4927	0.139741	0.139801
	NGA_10	0.627122	0.508318	0.162095	0.162155
	GIR	0.647689	0.542148	0.19234	0.1924
	NEL	0.690333	0.58207	0.230624	0.230685
	NDM	0.719567	0.61932	0.255281	0.255344
	DRD	0.765122	0.688565	0.160623	0.160711
	YAK	0.776489	0.704407	0.271083	0.271156
	GWH	0.796022	0.71498	0.186085	0.186174
	MUT	0.797389	0.70669	0.182026	0.182115
	HOL	0.810633	0.73339	0.226373	0.226458
